# Supplementary material for: Pyrosequencing-Based Analysis of the Microbiome Associated with the Horn Fly, Haematobia irritans
Source: PLoS One. 2012 Sep 24;7(9):e44390. doi: 10.1371/journal.pone.0044390 (PMC3454415; doi:10.1371/journal.pone.0044390)
Supplement: Table S1 — This file is a table in excel format. The file contains bacterial species load in the adult female horn flies, the adult male horn flies and horn fly eggs. Bacterial load was determined by dividing the 16S rDNA numbers representing the tally for each species by the total tally detected in each life stage. We report the average from the three replicates in the text. (XLS) [file pone.0044390.s001.xls]

## Sheet: felixBacteriaLabeledSpeciesNOEx
Bacteria name	Adultfemalehornfly-A	Adultfemalehornfly-B	Adultfemalehornfly-C	Female Avg	Adultmalehornfly-A	Adultmalehornfly-B	Adultmalehornfly-C	Male Avg	Hornflyeggs-A	Hornflyeggs-B	Hornflyeggs-C	Egg Avg
Streptococcus iniae	0	0	0	0	0	0	0	0	0.0200844	0	0.0223115	0.0141319
Patulibacter sp	0	0	0	0	0.207297	0.0625195	0	0.0899388	0.0502109	0	0.0334672	0.0278927
Comamonas sp	0	0	0	0	0	0	0	0	0	0.0201552	0	0.0067184
Actinoalloteichus sp	0	0	0	0	0.0207297	0	0	0.00690989	0	0	0	0
Bulleidia sp	0	0	0	0	0.186567	0	0	0.0621891	0.0200844	0	0.0111557	0.0104134
Parapedobacter sp	0	0.0540735	0	0.0180245	0	0	0	0	0	0	0	0
Centipeda sp	0	0	0	0	0	0	0.0791452	0.0263817	0	0	0	0
Streptococcus gordonii	0	0	0	0	0	0	0.633162	0.211054	0	0	0	0
Arcobacter sp	0	0.0811103	0	0.0270368	0	0	0.0395726	0.0131909	0.0301265	0.0100776	0.0223115	0.0208385
Lysobacter sp	0	0	0	0	0.248756	0	1.22675	0.491836	0.0502109	0	0.0111557	0.0204555
Mycobacterium rhodesiae	0	0	0	0	0.0207297	0	0	0.00690989	0	0	0	0
Sporobacter sp	0	0	0	0	0.0414594	0	0	0.0138198	0.0502109	0.0806208	0.0111557	0.0473291
Propionivibrio sp	0	1.73937	0	0.579789	0	0	0	0	0	0	0	0
Acetivibrio sp	0	0	0	0	0	0	0	0	0	0	0.0111557	0.00371858
Brevundimonas sp	0.0132556	0	0	0.00441852	0	0	0	0	0	0	0	0
Acinetobacter sp	0.318134	0	4.32505	1.54773	0.0414594	0	0.0791452	0.0402015	0.441856	0.342638	0.457385	0.41396
Neisseria sp	0	0.0180245	0	0.00600817	0	0	0.0395726	0.0131909	0	0	0	0
Pelagicoccus sp	0	0	0	0	0.0207297	0	0	0.00690989	0	0	0	0
Amycolatopsis sp	0	0	0	0	0	0	0	0	0	0.0100776	0	0.0033592
Mycobacterium holsaticum	0	0	0	0	0.103648	0	0	0.0345495	0	0	0	0
Staphylococcus kloosii	0	0	0	0	0.0621891	0	0	0.0207297	0.0401687	0.0705432	0.0557787	0.0554969
Bacillus odysseyi	0	0	0	0	0	0	0	0	0	0	0.0111557	0.00371858
Streptomyces mashuensis	0	0	0	0	0	0	0	0	0.0301265	0	0.0223115	0.0174793
Methylophaga sp	0	0	0	0	0.0621891	0	0	0.0207297	0	0	0	0
Methylomonas sp	0	0	0	0	0	0	0	0	0	0	0.0111557	0.00371858
Novosphingobium sp	0.159067	0	0	0.0530223	0	0.437637	0	0.145879	0	0	0	0
Streptacidiphilus sp	0	0	0	0	0	0	0.0395726	0.0131909	0	0	0	0
Oscillochloris sp	0	0	0	0	0	0.0312598	0	0.0104199	0	0	0	0
Terrimonas sp	0	0	0	0	0.0621891	0.0625195	0	0.0415695	0	0	0	0
Actinomadura sp	0	0	0	0	0.0414594	0	0	0.0138198	0	0	0	0
Shigella sp	0.0132556	0	0	0.00441852	0	0	0	0	0	0.0201552	0.0111557	0.010437
Alkalibacterium sp	0	0	0	0	0	0	0	0	0	0.0201552	0	0.0067184
Atopostipes suicloacalis	0	0	0	0	0	0	0	0	0.0100422	0	0.0334672	0.0145031
Escherichia coli	0	0	0	0	0	0	0	0	0.0301265	0.100776	0	0.0436342
Mogibacterium sp	0	0	0	0	0.621891	0.0312598	0	0.217717	0.0100422	0.21163	0.0557787	0.0924835
Peptostreptococcus sp	0	0	0	0	0	0	0	0	0.0502109	0	0	0.016737
Micromonospora sp	0	0	0	0	0	0	0	0	0	0	0.0223115	0.00743716
Mycobacterium conceptionense	0	0	0	0	0	0.0312598	0	0.0104199	0	0	0	0
Amaricoccus sp	0	0	0	0	0	0	0	0	0	0	0.0223115	0.00743716
Cellvibrio sp	0	0	0	0	0	0.0937793	0	0.0312598	0.0200844	0	0	0.00669478
Ruminococcus sp	0	0	0	0	0.207297	0	3.60111	1.26947	0.0401687	0.171319	0.0111557	0.0742145
Brevibacterium sp	0	0	0	0	0	0.312598	0	0.104199	0.0100422	0.0604656	0.0557787	0.0420955
Eubacterium sp	0	0	0	0	0.0621891	0	0	0.0207297	0	0.0201552	0.0111557	0.010437
Fluviicola sp	0	0.0991348	0	0.0330449	0	0	0	0	0	0	0.0223115	0.00743716
Hallella sp	0	0	0	0	0.145108	0	0.277008	0.140705	0	0.0302328	0	0.0100776
Chryseobacterium sp	0.0265111	0	1.57164	0.532716	0.0207297	0.156299	0	0.0590095	0	0	0	0
Tolumonas sp	0	0.414564	0	0.138188	0	0	0	0	0	0	0	0
Thermobifida sp	0	0	0	0	0	0	0	0	0.0401687	0	0.0223115	0.0208267
Tsukamurella sp	0	0	0	0	0.0621891	0	0	0.0207297	0	0.0100776	0.0111557	0.00707778
Trichococcus sp	0	0	0	0	0	0	0	0	0	0	0.0669344	0.0223115
Duganella sp	0.278367	0	0	0.092789	0	0	0	0	0	0	0	0
Enterococcus sulfureus	0	0	0	0	0	0	0	0	0	0.0705432	0	0.0235144
Leifsonia sp	0	0	0	0	0	0	0.474871	0.15829	0.0502109	0	0.0223115	0.0241741
Anabaena sp	0	0	0	0	0	0	0	0	0	0.0604656	0	0.0201552
Roseiflexus sp	0.304878	0	0	0.101626	0	0	0.0791452	0.0263817	0	0	0	0
Agreia pratensis	0	0	0.365497	0.121832	0	0	0	0	0	0	0	0
Oceanobacillus sp	0	0	0	0	0.0621891	0	0	0.0207297	0	0.0201552	0	0.0067184
Nitrosomonas sp	0	0	0	0	0	0	0	0	0	0.0100776	0.0111557	0.00707778
Kocuria sp	0	0	0	0	0	0	0	0	0	0.0604656	0	0.0201552
Rhodococcus sp	0	0	0	0	0.0207297	0	0	0.00690989	0.0100422	0.050388	0	0.0201434
Clostridium sp	0.132556	0	9.34454	3.15903	0.621891	0	2.05778	0.893222	0.170717	0.29225	0.412762	0.29191
Alkaliflexus sp	0	0	0	0	0	0	0	0	0.0100422	0	0.0669344	0.0256589
Polynucleobacter sp	0	0	0	0	0	0.0312598	0	0.0104199	0	0	0	0
Methylibium sp	0	0	0	0	0.290216	0	0	0.0967385	0	0	0	0
Nocardioides sp	0	0.117159	0	0.0390531	4.14594	2.43826	0	2.19473	0.46194	0.322483	0.401606	0.395343
Anaerobacter sp	0	0	0	0	0.0414594	0	0	0.0138198	0.0803374	0.0100776	0.267738	0.119384
Pantoea sp	0	0	0	0	0	0.375117	0	0.125039	0.0200844	0.120931	0	0.0470052
Streptococcus sp	0.331389	11.6078	0	3.97973	1.01575	0	0.15829	0.391348	0.0803374	0.0201552	0.0446229	0.0483718
Sphingopyxis sp	0	0	0	0	0	0	0.277008	0.0923361	0.0100422	0	0	0.00334739
Sporocytophaga sp	0	0.180245	0	0.0600817	0.0621891	0	0.0791452	0.0471114	0	0	0	0
Yaniella halotolerans	0	0	0	0	0.0207297	0	0	0.00690989	0.0602531	0	0.100402	0.0535516
Stella sp	0	0	0	0	0	0.0312598	0	0.0104199	0	0	0	0
Simonsiella sp	1.85578	0	0	0.618593	0	0	0	0	0	0	0	0
Fusibacter sp	0	0	0	0	0	0	0	0	0	0	0.0223115	0.00743716
Cyanothece sp	0	0.144196	0.0365497	0.0602486	0	0	0	0	0	0	0	0
Methylobacterium sp	0	0.459625	0	0.153208	0	0	0.633162	0.211054	0	0	0	0
Mycobacterium sp	0	0	0	0	0.912106	0.0625195	0	0.324875	0.0401687	0	0.0446229	0.0282639
Psychrobacter sp	0	0	0	0	0	0	0	0	0.0100422	0	0	0.00334739
Clostridium nexile	0	0	0	0	0	0	0.0791452	0.0263817	0	0	0	0
Enterococcus asini	0	0	0	0	0	0	0	0	0	0.0201552	0	0.0067184
Enhydrobacter sp	0	0	0	0	0	0	0.118718	0.0395726	0	0	0	0
Corynebacterium sp	0.0132556	0.00901226	0	0.00742261	0.186567	1.62551	0.989315	0.933797	0.180759	0.161242	0.435074	0.259025
Bacillus b	0	0	0	0	0	0	0	0	0	0.0302328	0	0.0100776
Planctomyces sp	0	0	0	0	0.0621891	0	0	0.0207297	0	0	0.0111557	0.00371858
Bacillus licheniformis	0	0	0	0	0	0	0	0	0	0	0.0223115	0.00743716
Ralstonia sp	0	2.28911	0	0.763038	0	0	0.277008	0.0923361	0	0	0	0
Megasphaera sp	5.06363	0	0	1.68788	0.145108	0.218818	0	0.121309	0	0	0	0
Desulfosarcina sp	0	0	0	0	0	0	0	0	0	0	0.0223115	0.00743716
Achromobacter sp	0	0.36049	0	0.120163	0	0	0	0	0	0	0	0
Prevotella buccalis	8.37752	0	0	2.79251	0	0	0.0395726	0.0131909	0	0	0	0
Klebsiella pneumoniae	0	0	0	0	0	0	0	0	0.0200844	0	0	0.00669478
Guggenheimella sp	0	0	0	0	0.0414594	0	0	0.0138198	0.0200844	0.0201552	0.412762	0.151001
Buttiauxella sp	0	0	0	0	0	0	0	0	0	0	0.0111557	0.00371858
Cellulomonas sp	0	0	0	0	0.0414594	0	0	0.0138198	0.0100422	0	0.0334672	0.0145031
Sanguibacter marinus	0	0	0	0	0	0	0	0	0	0.0100776	0	0.0033592
Chelatococcus sp	0	0	0	0	0	0	0	0	0	0	0.0446229	0.0148743
Butyrivibrio sp	4.0562	0	0	1.35207	0.0829187	0	0.0791452	0.0540213	0.0502109	0.0201552	0.0111557	0.0271739
Garciella sp	0	0	0	0	0	0	0	0	0	0	0.0669344	0.0223115
Fastidiosipila sp	0	0	0	0	0	0	0	0	0	0.0100776	0.0223115	0.0107964
Aranicola sp	0	0	0	0	0	0	0	0	0	0	0.0111557	0.00371858
Isoptericola sp	0	0	0	0	0.207297	0.0312598	0	0.0795189	0.0401687	0.0403104	0.200803	0.0937608
Lactobacillus sp	5.28897	0	0	1.76299	0	0	10.5263	3.50877	0.0301265	0.0100776	0.0223115	0.0208385
Caldilinea sp	0	0	0	0	0	0	0	0	0.0100422	0	0	0.00334739
Zimmermannella faecalis	0	0	0	0	0	0	0	0	0	0	0.0111557	0.00371858
Anaerococcus octavius	0	0	19.1033	6.36777	0	0	0	0	0.0401687	0	0	0.0133896
Paenibacillus sp	0	0	0	0	0	0	0	0	0	0.0302328	0	0.0100776
Atopostipes sp	0	0	0	0	0	0	0	0	0	0	0.0111557	0.00371858
Rhodobium sp	0	0	0	0	0.0414594	0	0	0.0138198	0	0	0	0
Glycomyces sp	0	0	0	0	0.0207297	0	0	0.00690989	0	0	0.0111557	0.00371858
Aeromicrobium sp	0	0	0	0	0.0414594	0	0	0.0138198	0.0100422	0.0201552	0	0.0100658
Roseivirga sp	0	0	0	0	0	0	0	0	0	0.0100776	0	0.0033592
Porphyromonas sp	0	0	0	0	0.0621891	0	0	0.0207297	0	0	0	0
Alkaliphilus sp	0	0	0	0	0	0	0	0	0	0	0.0446229	0.0148743
Helcococcus ovis	0	0	0	0	0	0	0	0	0	0.0302328	0	0.0100776
Marinococcus sp	0	0	0	0	0	0	0	0	0.0100422	0	0	0.00334739
Jonesia sp	0	0	0	0	0	0	0	0	0	0.0100776	0	0.0033592
Staphylococcus sp	3.2211	0.414564	0	1.21189	0.497512	1.21913	0.672734	0.796459	0.301265	0.443414	0.267738	0.337472
Firmicutes oral	0	0	0.0121832	0.00406108	0	0	0	0	0	0.0201552	0.0334672	0.0178741
Krasilnikovia sp	0	0	0	0	0	0	0	0	0.0100422	0	0	0.00334739
Flavobacterium sp	0.198834	0.297404	0.767544	0.421261	0	0	0	0	0.0301265	0.0100776	0.0669344	0.0357128
Staphylococcus chromogenes	0	0	0	0	0.124378	0	0	0.0414594	0.0100422	0.0705432	0.0111557	0.0305804
Tumebacillus sp	0	0	0	0	0	0	0	0	0	0	0.0111557	0.00371858
Brachybacterium sp	0	0	0	0	0.0207297	0	0	0.00690989	0	0.0403104	0	0.0134368
Desulfotomaculum sp	0	0	0	0	0.0207297	0	0	0.00690989	0	0	0	0
Defluviicoccus sp	0	0	0	0	0.0207297	0	0	0.00690989	0.0200844	0.0201552	0	0.0134132
Kribbella alba	0	0	0	0	0	0	0	0	0	0.0100776	0	0.0033592
Lachnobacterium sp	0.0662778	0.108147	0	0.0581416	0	0	0	0	0.0702952	0.171319	0.0334672	0.0916939
Pseudomonas sp	0.994168	0.333453	0.365497	0.564373	0.0621891	0.0625195	0.395726	0.173478	0.0602531	0.0201552	0.223115	0.101174
Herbaspirillum sp	0	0	0	0	0.0207297	0	0.237436	0.0860551	0	0	0	0
Proteiniphilum sp	0	0	0	0	0	0	0	0	0	0.0100776	0.0334672	0.0145149
Friedmanniella sp	0	0	0	0	0.0207297	0	0	0.00690989	0	0	0	0
Mitsuokella sp	0.636267	0	0	0.212089	0.103648	0.0312598	0	0.0449694	0	0	0	0
Cedecea sp	0	0	0	0	0	0	0	0	0	0	0.0223115	0.00743716
Desulfococcus sp	0	0	0	0	0	0	0	0	0.0100422	0.0100776	0.0334672	0.0178623
Clostridium herbivorans	0	0	0	0	0	0	0	0	0	0.0100776	0	0.0033592
Porphyrobacter sp	0	0	0	0	0	0	0	0	0	0.0100776	0.0111557	0.00707778
Lactobacillus johnsonii	0.185578	0	0	0.0618593	0	0	0.554017	0.184672	0	0	0	0
Bergeyella sp	0.0132556	0	0	0.00441852	0	0	0	0	0	0	0	0
Nocardiopsis sp	0	0	0	0	0.0207297	0	0	0.00690989	0	0	0.0334672	0.0111557
Brooklawnia sp	0	0	0	0	0	0	0	0	0	0.0302328	0.0334672	0.0212333
Escherichia sp	0	0	0	0	0	0	0	0	0	0.120931	0	0.0403104
Coxiella sp	0	0	0	0	0	0	1.42461	0.474871	0	0	0	0
Syntrophococcus sp	0	0	0	0	0.0207297	0	0	0.00690989	0.0200844	0.0100776	0	0.010054
Providencia sp	0	0	0	0	0	0.343857	0	0.114619	0.180759	0.29225	0.457385	0.310132
Pseudobutyrivibrio sp	0	0	0	0	0.0207297	7.00219	0.15829	2.39374	0	0.0604656	0.0223115	0.0275924
Turicibacter sp	0	0	1.05994	0.353314	0.103648	0.156299	0.118718	0.126222	0.0301265	0.0403104	0.15618	0.0755391
Olsenella sp	0	0	0	0	0.0207297	0	0	0.00690989	0.0200844	0.050388	0.0780901	0.0495208
Rhodoferax sp	0	0	0.0121832	0.00406108	0	0	0.0791452	0.0263817	0	0	0	0
Curvibacter sp	0	0.0270368	0	0.00901226	0	0	0	0	0	0	0	0
Mycobacterium obuense	0	0	0	0	0.0207297	0	0	0.00690989	0	0	0	0
Clostridium lituseburense	0	0.739005	0	0.246335	0.290216	0.156299	0	0.148838	0.251054	0.372871	0.278893	0.30094
Streptomonospora salina	0	0	0	0	0.0829187	0	0	0.0276396	0	0	0	0
Papillibacter sp	23.2503	5.96611	0	9.73879	0.725539	2.18818	0.91017	1.27463	0.120506	0.29225	0.223115	0.211957
Clostridium xylanovorans	0	0	0	0	0.0207297	0	0	0.00690989	0	0	0	0
Petrimonas sp	0	0	0	0	0	0	0	0	0	0	0.0111557	0.00371858
Morganella morganii	0.2386	0.00901226	1.15741	0.46834	0.331675	0.781494	0	0.371056	0.843543	1.27985	1.43909	1.1875
Alkanindiges sp	0	0.00901226	0	0.00300409	0	0	0	0	0	0	0	0
Cytophaga hutchinsonii	0.782078	0	0	0.260693	0	0	0	0	0	0	0	0
Jiangella gansuensis	0	0	0	0	0.124378	0	0	0.0414594	0.0100422	0.0100776	0	0.00670659
Massilia sp	1.12672	0	0	0.375574	0	0	0	0	0	0	0	0
Marinobacter sp	0	0	0	0	0	0	0	0	0.0401687	0.0100776	0.111557	0.0539345
Enterobacter sp	0	0	0	0	0	0	0	0	0.0702952	0.0906984	0.267738	0.14291
Marinobacterium sp	0	0	0	0	0	0	0	0	0.0100422	0.0201552	0.0223115	0.0175029
Arthrobacter rhombi	0	0	0	0	0.103648	0.187559	0	0.097069	0.0100422	0	0.0557787	0.0219403
Dorea sp	0	0	0	0	0	0	0	0	0.0200844	0.0100776	0	0.010054
Micrococcus sp	0	0	0.0121832	0.00406108	0	0	0	0	0.0301265	0	0.133869	0.0546651
Morganella sp	0	0	0.0121832	0.00406108	0	0	0	0	0.0200844	0.0100776	0	0.010054
Nostoc sp	0	0.00901226	0.0243665	0.0111262	0	0	0	0	0	0	0	0
Pelomonas sp	0	0	0.621345	0.207115	0	0	0	0	0	0	0	0
Prevotella sp	11.0021	0	10.0755	7.02589	3.91791	0.781494	12.9007	5.86669	0	0.0201552	0.0557787	0.0253113
Tetrasphaera sp	0	0	0	0	0.124378	0	0	0.0414594	0	0.0201552	0.23427	0.0848085
Mitsuaria sp	3.91039	0	0.280214	1.39687	0	0.0625195	0.15829	0.0736033	0	0	0	0
Myceligenerans xiligouense	0	0	0	0	0.0207297	0	0	0.00690989	0	0.0100776	0.0223115	0.0107964
Staphylococcus aureus	7.88706	55.5786	1.73002	21.7319	0	0.218818	1.62248	0.613765	0.0100422	0	0	0.00334739
Moryella sp	0	0	0	0	0	0	0	0	0	0.0100776	0	0.0033592
Rhodoplanes sp	0	0	0	0	0.103648	0	0	0.0345495	0	0	0	0
Algoriphagus sp	0	0	0	0	0	0	0	0	0	0	0.0223115	0.00743716
Sarcina sp	0	0	0.146199	0.0487329	0	0	0	0	0	0	0	0
Tannerella sp	0	0.00901226	0	0.00300409	0	0	0	0	0	0	0	0
Staphylococcus saprophyticus	0	0	0	0	0.0414594	0.281338	0	0.107599	0.220928	0.584501	0.0669344	0.290788
Silicibacter sp	0	0	0	0	0	0	0	0	0.0100422	0	0	0.00334739
Jeotgalicoccus sp	0	0	0	0	0	0	0	0	0	0.0302328	0	0.0100776
Cystobacter sp	0	0	0	0	0.207297	0	0	0.0690989	0	0	0	0
Agreia sp	0	0	0.0243665	0.00812216	0	0	0	0	0	0	0	0
Thermus sp	0	0.901226	0	0.300409	0	0	0	0	0	0	0	0
Pedomicrobium sp	0	0	0	0	0	0	0	0	0.0200844	0	0	0.00669478
Kribbella jejuensis	0	0	0	0	0	0	0	0	0	0	0.0111557	0.00371858
Desemzia sp	0	0	0	0	0	0	0	0	0.0100422	0	0.0111557	0.00706597
Rhodobacter sp	0	0	0	0	0	0	0	0	0	0	0.0111557	0.00371858
Dietzia sp	0	0	0	0	0.0207297	0	0	0.00690989	0	0.0906984	0.0557787	0.0488257
Halomonas sp	0	0	0	0	0	0	0	0	0	0.050388	0.0334672	0.0279517
Serratia marcescens	0	0	0	0	0	0	1.82034	0.60678	0.130548	0.141086	0.0334672	0.101701
Sporichthya sp	0	0.00901226	0	0.00300409	0	0	0	0	0	0.0100776	0.122713	0.0442636
Lachnospira sp	0	0	0	0	0	0	0	0	0	0.0302328	0	0.0100776
Sorangium sp	0	0	0	0	0	0	0.0395726	0.0131909	0	0	0	0
Acidovorax sp	0	0	0.0121832	0.00406108	0	0	1.89949	0.633162	0	0	0	0
Dermacoccus sp	0	0	0	0	0	0	0	0	0.0200844	0.050388	0	0.0234908
Microbispora sp	0	0	0	0	0.103648	0	0	0.0345495	0	0	0.0334672	0.0111557
Gillisia sp	0	0	0	0	0	0	0	0	0	0	0.0111557	0.00371858
Syntrophomonas sp	0	0	0	0	0	0	0	0	0	0.0100776	0	0.0033592
Facklamia sp	0	0	0	0	0	0	0	0	0	0.0201552	0	0.0067184
Erwinia sp	0	0	0	0	0	0	0	0	0	0.0302328	0	0.0100776
Lochheadia duodecas	0	0	0	0	0	0	0	0	0.0301265	0.0100776	0	0.0134014
Bacillus carboniphilus	0	0	0	0	0	0	0.0395726	0.0131909	0	0	0	0
Klebsiella sp	0	0	0	0	0	0.156299	0	0.0520996	0.0200844	0.110854	0.0223115	0.0510831
Jiangella sp	0	0	0	0	0.0207297	0	0	0.00690989	0.0200844	0.0100776	0.0446229	0.0249283
Haliscomenobacter sp	0	0	0	0	0	0	0	0	0	0	0.0111557	0.00371858
Curtobacterium flaccumfaciens	0	0	0	0	0	0	0	0	0.0200844	0	0	0.00669478
Rhizobium sp	0	0	0	0	0	0	0	0	0	0	0.0111557	0.00371858
Arcicella sp	0.132556	0	0	0.0441852	0	0	0	0	0	0	0	0
Sulfurovum sp	0	0	0	0	0	0	0	0	0.0100422	0	0	0.00334739
Corynebacterium glutamicum	0	0	0	0	0	0	0.237436	0.0791452	0	0	0	0
Bacillus pseudalcaliphilus	0	0	0	0	0	0.187559	0	0.0625195	0	0	0	0
Weissella sp	0	0	0	0	0	0	0	0	0.0401687	1.49148	0.0223115	0.517988
Anaerovorax sp	3.63203	0	0	1.21068	0	0	2.57222	0.857407	0.0200844	0.171319	0.0780901	0.0898312
Clostridium saccharolyticum	0	0	0	0	0	0	0.0395726	0.0131909	0	0	0	0
Brevibacterium celere	0	0	0	0	0	0.0312598	0	0.0104199	0	0	0	0
Sphingomonas sp	0	0.189257	0	0.0630858	0	0	0.277008	0.0923361	0.0100422	0	0	0.00334739
Quadrisphaera granulorum	0	0	0	0	0	0	0	0	0	0.0100776	0	0.0033592
Aerosphaera sp	0	0	0	0	0	0	0	0	0	0	0.0111557	0.00371858
Caloramator sp	0	0	0	0	0	0	0	0	0	0.0100776	0	0.0033592
Niastella sp	0	0	0	0	0.0829187	0	0	0.0276396	0	0	0	0
Rothia sp	0	0	0	0	0	0	0	0	0	0.0201552	0	0.0067184
Marinilabilia sp	0	0	0	0	0	0	0	0	0.0200844	0	0.0223115	0.0141319
Saccharomonospora paurometabolica	0	0	0	0	0	0	0	0	0	0	0.0334672	0.0111557
Rubellimicrobium sp	0	0	0	0	0	0.0312598	0	0.0104199	0	0.0201552	0	0.0067184
Wolbachia sp	2.2667	0.711968	0.0852827	1.02132	67.102	68.7715	21.4088	52.4274	89.6867	84.2588	83.7907	85.9121
Spirochaeta zuelzerae	0	0	0	0	0	0	0	0	0	0	0.0111557	0.00371858
Castellaniella sp	0.291622	0	0	0.0972075	0	0	0	0	0	0	0	0
Selenomonas sp	0.1193	0	3.26511	1.12814	0.538972	0.500156	0	0.346376	0	0	0	0
Treponema sp	0	0	0	0	0	0	0	0	0	0.0201552	0	0.0067184
Marinimicrobium sp	0	0	0	0	0	0	0	0	0	0	0.0223115	0.00743716
Streptomonospora sp	0	0	0	0	0	0	0	0	0	0	0.0111557	0.00371858
Macrococcus sp	0	0	0	0	0	0	0	0	0.0401687	0.141086	0	0.0604184
Astrosporangium sp	0	0	0	0	0.0414594	0	0	0.0138198	0.0401687	0.0201552	0	0.020108
Pseudonocardia sp	0	0	0	0	0	0	0	0	0.0100422	0	0	0.00334739
Fibrobacter sp	0.0662778	0	0	0.0220926	0	0	7.12307	2.37436	0	0	0	0
Aurantimonas sp	0	0	0	0	0	0	0	0	0	0.0100776	0	0.0033592
Rikenella sp	7.07847	11.6799	5.62865	8.129	0	0.562676	7.99367	2.85211	0	0.0100776	0.0334672	0.0145149
Thermoactinomyces intermedius	0	0	0	0	0	0	0	0	0	0	0.0111557	0.00371858
Eubacterium angustum	0	0	0	0	0	0	0	0	0	0.0201552	0.0892459	0.036467
Kineosporia sp	0	0	0	0	0	0	0	0	0	0	0.0334672	0.0111557
Aquiflexum balticum	0	0	0	0	0	0	0	0	0	0.0100776	0	0.0033592
Eubacterium hallii	0	0	0	0	0.0621891	0	0	0.0207297	0.100422	0.0302328	0.0111557	0.0472701
Brevibacterium avium	0	0	0	0	0	0	0	0	0	0.0403104	0	0.0134368
Anaerofilum sp	0	0	0	0	0	0	0	0	0	0.0100776	0	0.0033592
Acidaminococcus sp	0	0	0	0	0	0	0	0	0	0.0100776	0	0.0033592
Aeromonas sp	0	0	0	0	0	0	0	0	0	0.0201552	0	0.0067184
Staphylococcus hyicus	0	0	0	0	0.331675	0.0625195	0	0.131398	0.100422	0.0705432	0.133869	0.101611
Solirubrobacter sp	0	0	0	0	0.0207297	0	0	0.00690989	0	0.0100776	0	0.0033592
Rhodomicrobium sp	0	0	0	0	0	0	0	0	0.0100422	0	0	0.00334739
Roseomonas sp	0	0	0	0	0	0.375117	0	0.125039	0	0	0	0
Salinisphaera sp	0	0	0	0	0	0	0	0	0.0301265	0.0302328	0.100402	0.053587
Anaerotruncus sp	0	0	0	0	0	0	0.0395726	0.0131909	0	0.0201552	0.0223115	0.0141556
Slackia sp	0	0	0	0	0	0	0	0	0	0.0302328	0.0111557	0.0137962
Carnobacterium sp	0	0	0	0	0	0	0	0	0	0.0302328	0.0111557	0.0137962
Enterococcus sp	0.0530223	0.171233	29.3981	9.87413	6.05307	4.53267	1.18718	3.9243	2.47038	3.63801	2.94511	3.01783
Desulfonatronum sp	0	0	0	0	0	0	0	0	0	0	0.0334672	0.0111557
Janibacter anophelis	0	0	0	0	0.766998	1.71929	0	0.828762	0.0903796	0.0906984	0.0669344	0.0826708
Paludibacter sp	0	0.450613	0	0.150204	0	0	0	0	0	0.0100776	0	0.0033592
Thauera sp	0	0	0	0	0	0	0	0	0	0	0.0334672	0.0111557
Cytophaga sp	0.0132556	0	0	0.00441852	0	0	0	0	0	0.0100776	0.0223115	0.0107964
Citricoccus sp	0	0	0	0	0	0.0312598	0	0.0104199	0	0	0	0
Janibacter sp	0	0	0	0	0.0621891	0	0	0.0207297	0	0	0	0
Pediococcus sp	0	0	0	0	0	0	0	0	0.0100422	0.0100776	0.0223115	0.0141437
Levilinea sp	0.0132556	0	0	0.00441852	0.0414594	0.0312598	0	0.0242397	0.0702952	0	0.0334672	0.0345875
Streptomyces rimosus	0	0	0	0	0	0	0	0	0	0	0.0334672	0.0111557
Streptococcus dysgalactiae	0	0	0	0	0	0	0.0395726	0.0131909	0.0502109	0.0302328	0	0.0268146
Arthrobacter sp	0	0	0	0	0.103648	0.468897	0	0.190848	0.0401687	0.0100776	0.0334672	0.0279045
Thermanaerovibrio sp	0	0	0	0	0	0	0	0	0	0	0.0111557	0.00371858
Succinivibrio sp	1.57741	0	0	0.525804	0	0	0.0395726	0.0131909	0	0	0	0
Hyphomicrobium sp	0	0	0	0	0	0	0	0	0	0.0302328	0	0.0100776
Pseudaminobacter sp	0	0	0	0	0	0	0.15829	0.0527635	0	0	0	0
Caulobacter sp	0	0	0	0	0	0	0	0	0	0	0	0
Ornithinicoccus sp	0	0	0	0	0.331675	0.718975	0	0.350217	0.0903796	0.050388	0.200803	0.113857
Ethanoligenens sp	0	0	0	0	0	0	0	0	0.0100422	0.0201552	0	0.0100658
Owenweeksia hongkongensis	0	0	0	0	0	0	0	0	0	0	0.0111557	0.00371858
Dokdonella sp	0	0	0	0	0	0	0	0	0.0100422	0	0	0.00334739
Cryptobacterium sp	0	0	0	0	0	0.156299	0	0.0520996	0	0	0	0
Soehngenia sp	0	0	0	0	0.0829187	0	0	0.0276396	0	0.0201552	0.0557787	0.0253113
Microbacterium sp	0	0.0630858	0	0.0210286	0	0	0	0	0	0	0.0111557	0.00371858
Enterococcus termitis	0	0	0	0	0	0.0312598	0	0.0104199	0	0	0	0
Finegoldia sp	0	0	0	0	0	0	0.118718	0.0395726	0	0	0.0780901	0.02603
Asteroleplasma sp	3.44645	0	0	1.14882	1.18159	0	0	0.393864	0	0	0	0
Helcococcus sp	0	0	0	0	0	0	0	0	0	0.0302328	0	0.0100776
Serratia sp	0	0	0	0	0.165837	0.0937793	4.86743	1.70902	0.411729	0.302328	0.145025	0.286361
Gordonia sp	0	0	0	0	0	0.0312598	0	0.0104199	0	0	0	0
Meiothermus sp	0	0.0180245	0	0.00600817	0	0	0	0	0	0	0	0
Mycobacterium smegmatis	0	0	0	0	0.0207297	0	0	0.00690989	0	0	0	0
Methylophilus sp	0.0132556	0	0	0.00441852	0	0	0	0	0	0	0	0
Derxia sp	0	0.693944	0	0.231315	0	0	0.474871	0.15829	0	0.0100776	0	0.0033592
Caryophanon sp	0	0.0180245	0	0.00600817	0	0	0	0	0.0401687	0.0302328	0.0892459	0.0532158
Pseudonocardia benzenivorans	0	0	0	0	0.0414594	0	0	0.0138198	0	0	0	0
Alkalilimnicola sp	0	0	0	0	0.0621891	0	0	0.0207297	0.0301265	0	0.0557787	0.0286351
Salinicoccus sp	0	0	0	0	0.145108	0	0	0.0483693	0.0502109	0.0201552	0.0892459	0.053204
Peptoniphilus sp	0	0	0	0	0	0	0	0	0.0401687	0	0	0.0133896
Propionibacterium sp	0.0662778	0	1.08431	0.383529	0.0207297	0	0.0791452	0.0332916	0	0	0	0
Rhabdochromatium sp	0	0	0	0	0	0	0	0	0	0	0.0111557	0.00371858
Paracoccus sp	0	0	0	0	0.0829187	0	0	0.0276396	0.0301265	0	0.0111557	0.0137608
Ornithinicoccus hortensis	0	0	0	0	0	0.0312598	0	0.0104199	0	0	0	0
Guggenheimella bovis	0	0	0	0	0	0	0	0	0	0	0.0111557	0.00371858
Roseburia sp	0	0	0	0	0.0621891	0	0.118718	0.0603023	0.100422	0.0705432	0.0223115	0.0644255
Geobacillus sp	0.0132556	0	0	0.00441852	0.0207297	0	0.277008	0.099246	0	0.0201552	0	0.0067184
Salinibacter sp	0	0	0	0	0	0	0	0	0	0	0.0334672	0.0111557
Intrasporangium sp	0	0	0	0	0	0	0	0	0	0.0100776	0	0.0033592
Alistipes sp	0	0	0	0	0	0	2.69094	0.896979	0	0.0100776	0	0.0033592
Haliangium sp	0	0	0	0	0.0207297	0.187559	0	0.0694294	0	0	0.0111557	0.00371858
Staphylococcus sciuri	0	0	0	0	0.248756	0.562676	0	0.270477	0.190801	0.181397	0.312361	0.228186
Lactococcus sp	0	0.702956	0	0.234319	0.228027	0	0	0.0760088	0.0401687	0.0806208	0.0111557	0.0439817
Truepera sp	0	0	0	0	0	0	0	0	0	0	0.0111557	0.00371858
Yersinia sp	0	0	0	0	0	0	0	0	0	0.0100776	0.0223115	0.0107964
Kluyvera sp	0	0	0	0	0	0	0	0	0.0301265	0.0302328	0.0892459	0.0498684
Elizabethkingia sp	0	0	0.0121832	0.00406108	0	0	0	0	0	0	0	0
Brachybacterium alimentarium	0	0	0	0	0	0	0	0	0	0.0100776	0	0.0033592
Arcanobacterium sp	0	0	0	0	0	0	0	0	0	0.0201552	0.0111557	0.010437
Phytoplasma sp	0	0	0	0	0	0	0	0	0.0100422	0	0	0.00334739
Streptomyces sp	0	0	0	0	0.103648	0.0312598	0	0.0449694	0.0803374	0.0403104	0.178492	0.0997132
Georgenia sp	0	0	0	0	0	0	0	0	0.0401687	0	0.0446229	0.0282639
Granulicatella sp	0	0	0	0	0	0	0	0	0.0200844	0	0.0223115	0.0141319
Stenotrophomonas sp	0.0265111	0	0	0.00883704	0	0	2.0182	0.672734	0.0502109	0	0.0111557	0.0204555
Microbulbifer sp	0	0	0	0	0	0	0	0	0	0.0403104	0	0.0134368
Kribbia sp	0	0	0	0	0.0829187	0	0	0.0276396	0.0200844	0	0.0780901	0.0327248
Parasporobacterium paucivorans	0	0	0	0	0	0	0	0	0	0.0100776	0	0.0033592
Bacillus sp	0	0	0	0	0.290216	0.187559	0.197863	0.225212	0.0100422	0.141086	0.256582	0.135903
Balneola sp	0	0	0	0	0	0	0	0	0.0100422	0	0	0.00334739
Victivallis sp	0	2.92898	0	0.976328	0	0	0	0	0	0	0	0
Coprococcus sp	0	0	0	0	0.0829187	0	0	0.0276396	0	0.0302328	0	0.0100776
Oribacterium sp	0	0	0	0	0.0414594	0	0	0.0138198	0.0301265	0.110854	0	0.0469934
Candidatus Planktoluna	0	0	0.0121832	0.00406108	0	0	0	0	0	0	0	0
Catenibacterium sp	0	0	0	0	0	0	0	0	0	0.0100776	0	0.0033592
Eggerthella sp	0	0	0	0	0.0829187	0	0	0.0276396	0.0401687	0.0302328	0	0.0234672
Friedmanniella spumicola	0	0	0	0	0	0	0	0	0	0	0.0557787	0.0185929
Desulfobulbus sp	0	0	0	0	0	0	0	0	0	0.0100776	0.0334672	0.0145149
Conexibacter sp	0	0.126172	0	0.0420572	0.0621891	0.125039	0	0.0624094	0.0100422	0.050388	0.0557787	0.0387363
Byssovorax sp	0	0	0	0	0.0414594	0	0.593589	0.211683	0.0100422	0.0100776	0.0223115	0.0141437
Ornithinimicrobium sp	0	0	0	0	1.34743	0.156299	0	0.501243	0.120506	0.141086	0.613565	0.291719
Clostridium indolis	0	0	0	0	0.0207297	0	0	0.00690989	0	0	0	0
Acidimicrobium sp	0	0	0	0	0.559701	0	0	0.186567	0.100422	0.050388	0.356983	0.169264
Staphylococcus haemolyticus	0.106045	0	0	0.0353482	0	0	0	0	0	0	0.0111557	0.00371858
Sphaerobacter sp	0	0	0	0	0	0.0312598	0	0.0104199	0.0301265	0	0.0223115	0.0174793
Pedobacter sp	0	0.0630858	0	0.0210286	0	0	0	0	0	0	0	0
Lysinibacillus sp	0	0	0	0	0	0	0	0	0	0.0100776	0	0.0033592
Thermomicrobium sp	0	0.19827	0	0.0660899	0.124378	0	0	0.0414594	0.0100422	0.0604656	0.0223115	0.0309397
Brumimicrobium sp	0	0	0	0	0	0	0	0	0	0	0.0223115	0.00743716
Mycobacterium duvalii	0	0	0	0	0.248756	0	0	0.0829187	0	0	0	0
Staphylococcus epidermidis	0.941145	0	0	0.313715	0	0	0	0	0	0	0	0
Clostridium lactatifermentans	0	0	1.94932	0.649773	0.0414594	0	0	0.0138198	0	0	0	0
Enterococcus faecalis	0	0	0	0	0	0	0	0	0	0	0.0111557	0.00371858
Terrabacter sp	0	0	0	0	0	0	0.0395726	0.0131909	0	0	0.0223115	0.00743716
Synechococcus sp	0	0	0	0	0	0.0312598	0	0.0104199	0	0.0100776	0	0.0033592
Tepidimonas sp	0	0	0	0	0	0	0.15829	0.0527635	0	0	0	0
Carnobacterium funditum	0	0	0	0	0	0	0	0	0	0	0.0111557	0.00371858
Vagococcus sp	0	0	7.50487	2.50162	0.932836	0.500156	0.0791452	0.504046	0.391645	0.473647	0.390451	0.418581
Flexibacter sp	0.397667	0	0	0.132556	0	0	0	0	0	0	0	0
Leucobacter sp	0	0	0	0	0	0	0	0	0	0	0.0111557	0.00371858
Acholeplasma sp	0	0	0	0	0	0.156299	0	0.0520996	0	0	0	0
Bacteroides sp	0	0	0	0	0.248756	0	2.25564	0.834798	0	0.050388	0.0223115	0.0242332
Curtobacterium sp	0	0	0	0	0.0414594	0	0	0.0138198	0	0	0	0
Phycicoccus sp	0	0	0	0	0.0207297	0	0	0.00690989	0	0	0	0
Muricauda sp	0	0	0	0	0	0	0	0	0	0	0.0223115	0.00743716
Rothia amarae	0	0	0	0	0	0	0	0	0.0200844	0	0	0.00669478
Devosia sp	0	0	0	0	0	0	0	0	0	0.0100776	0	0.0033592
Collinsella sp	0	0	0	0	0	0	0	0	0	0.0100776	0	0.0033592
Total abundance	100	100	100	100	100	100	100	100	100	100	100	100
Estimated OTUs				93				177				261
Bordered bacterial names were selecetd based on a cut-off filter(abundance level ≥ 0.1% and prevalence of taxa ≥ 66% within each class (or a prevalence ≥55% across all nine samples))
